# Supplementary material for: Anoikis-Related Gene Signature for Prognostication of Pancreatic Adenocarcinoma: A Multi-Omics Exploration and Verification Study
Source: Cancers (Basel). 2023 Jun 11;15(12):3146. doi: 10.3390/cancers15123146 (PMC10296373; doi:10.3390/cancers15123146)
Supplement: Supplementary file 1 [file cancers-15-03146-s001.zip]

Archive with 11 entries (10 files):
- Figure S1-Proteomics of TCGA pancreatic adenocarcinoma.pdf
- Figure S2.pdf
- Figure S3.tif
- Figure S4.pdf
- Table S1.docx
- __MACOSX/
- __MACOSX/._S1-╡░░╫╫Θ.pdf
- __MACOSX/._S2.pdf
- __MACOSX/._S3.pptx
- __MACOSX/._S3.tif
- __MACOSX/._S4.pdf
